# Supplementary material for: Alterations in Striatal Architecture and Biochemical Markers’ Levels During Postnatal Development in the Rat Model of an Attention Deficit/Hyperactivity Disorder (ADHD)
Source: Int J Mol Sci. 2024 Dec 20;25(24):13652. doi: 10.3390/ijms252413652 (PMC11680085; doi:10.3390/ijms252413652)
Supplement: Supplementary file 1 [file ijms-25-13652-s001.zip]

Archive with 1 entries (1 files):
- ijms-3328375-supplementary.pdf
